# Supplementary material for: Individualized Upfront Treatment Selection for Aneurysmal Subarachnoid Hemorrhage and Functional Outcomes: A Single-Center Retrospective Before-and-After Cohort Study
Source: Neurol Int. 2026 May 15;18(5):93. doi: 10.3390/neurolint18050093 (PMC13210212; doi:10.3390/neurolint18050093)
Supplement: Supplementary file 1 [file neurolint-18-00093-s001.zip]

Archive with 1 entries (1 files):
- neurolint-4281386-supplementary.pdf
